# Supplementary material for: Spinal Solitary Fibrous Tumors: An Original Multicenter Series and Systematic Review of Presentation, Management, and Prognosis
Source: Cancers (Basel). 2022 Jun 8;14(12):2839. doi: 10.3390/cancers14122839 (PMC9221085; doi:10.3390/cancers14122839)
Supplement: Supplementary file 1 [file cancers-14-02839-s001.zip]

Archive with 3 entries (3 files):
- Spinal SFT - Sup figure S1.pdf
- Sup Table S1.xlsx
- TFS_m¿adullaire.mp4
